# Supplementary material for: Densely Stacked CoCu-MOFs Coated with CuAl/LDH Enhance Sulfamethoxazole Degradation in PMS-Activated Systems
Source: Nanomaterials (Basel). 2025 Mar 11;15(6):432. doi: 10.3390/nano15060432 (PMC11946684; doi:10.3390/nano15060432)
Supplement: Supplementary file 1 [file nanomaterials-15-00432-s001.zip]

Archive with 1 entries (1 files):
- nanomaterials-3481136-supplementary.pdf
